# Supplementary material for: The citrate transporters SLC13A5 and SLC25A1 elicit different metabolic responses and phenotypes in the mouse
Source: Commun Biol. 2023 Sep 9;6:926. doi: 10.1038/s42003-023-05311-1 (PMC10492862; doi:10.1038/s42003-023-05311-1)
Supplement: Supplementary file 4 — Supplementary Data 1 [file 42003_2023_5311_MOESM4_ESM.xlsx]

## Sheet: Figure 1
Figure 1G	WT Females		SLC13A5 sTgOB Females		SLC13A5 sTgOW Females		WT Male		SLC13A5 sTgOB Males		SLC13A5 sTgOW Males			Figure 1I	Females survival (%)					Males survival (%)
weeks	average	SD	average	SD	average	SD	average	SD	average	SD	average	SD		weeks	WT	SLC13A5 sTgob	SLC13A5 sTgow	SLC25A1 sTg	weeks	WT	SLC13A5 sTgob	SLC13A5 sTgow	SLC25A1 sTg
3	9.31	1.68	7.21	1.23	8.9	2.3	11.81	1.28	9.63	1.32	12.31	1.31		0	100	100	100	100	0	100	100	100	100
4	13.25	2.24	12.47	1.93	13.1	2.18	14.95	2.01	12.87	1.49	15.87	2.21		7	100	96	100	100	5	100	96
5	16.24	2.35	15.26	1.47	15.96	2.1	17.68	2.17	15.21	1.51	18.34	2.41		8	100	88	100	100	7	100	88
6	18.21	2.48	15.98	2.57	18.37	2.34	20.94	2.54	17.93	1.89	21.19	1.75		9	100	84	100	100	8	100	72
7	19.75	2.34	16.24	2.13	19.81	2.45	22.87	1.98	18.78	1.63	23.7	2.7		10	100	76	100	100	9	100	68
8	20.24	1.95	16.93	1.97	21.09	1.97	23.57	1.94	21.15	2.09	24.27	2.19		11	100	72	100	100	10	100	60
9	21.32	1.67	17.21	1.67	21.74	2.01	24.12	2.16	21..73	2.31	24.37	2.09		12	100	64	100	100	11	100	56
10	21.99	1.84	17.35	2.01	21.8	1.87	25.18	2.01	21.57	2.41	25.61	1.97		13	100	60	100	100	12	100	48
11	22.45	1.93	15.84	2.31	22.37	2.31	25.93	2.19	21.35	1.65	26.37	2.31		14	100	52	100	100	13	100	40
12	23.45	2.01	15.73	2.74	23.41	1.97	26.24	2.41	20.84	2.03	27.01	2.17		15	100	48	100	100	14	100	36
13	23.97	1.87	15.31	2.48	24.3	2.17	26.94	2.19	19.81	1.89	28.57	1.94		16	100	44	100	100	15	100	32
14	24.15	1.94	14.84	2.61	24.94	3.01	27.58	2.09	19.68	1.67	29.34	1.67		17	100	36	100	100	16	100	28
15	24.84	1.74	14.35	2.34	25.09	2.84	28.84	1.97	18.37	1.93	31.33	2.37		18	100	28	100	100	17	100	20
														19	100	16	100	100	18	100	16
														20	100	12	100	100	19	100	12
Figure 1H	WT Females		SLC25A1 sTg Females		WT Males		SLC25A1 Males							21	100	0	100	100	21	100	8
weeks	average	SD	average	SD	average	SD	average	SD						37	100	0	100	100	23	100	4
3	8.23	1.47	7.21	1.23	12.32	1.34	9.81	0.89						41	100	0	96	100	25	100	0
4	14.12	2.1	12.47	1.93	15.24	2.19	13.24	1.24						42	100	0	96	96.5517	37	100	0		96
5	17.3	2.75	15.26	1.47	18.34	2.34	15.69	1.36						43	96	0	92	96.5517	43.28	100	0	92.3077
6	18.94	3.17	15.98	2.57	21.45	2.95	18.25	2.01						48	96	0	92	93.1034	48	100	0
7	19.37	2.56	16.24	2.13	23.4	2.14	19.68	1.98						51	96	0	88	93.1034	50.43	100	0	84.6154
8	20.74	1.35	16.93	1.97	23.9	1.64	20.12	1.65						52	96	0	84	93.1034	51	100	0		92
9	20.89	1.37	17.21	1.67	24.54	2.31	21.31	1.67						53	96	0	80	93.1034	52.57	100	0	76.9231
10	21.93	1.93	17.35	2.01	25.31	2.14	21.95	2.01						57	96	0	72	93.1034	53	100	0	69.2308
11	22.87	1.57	17.95	1.87	26.23	2.41	22.47	1.65						58	96	0	64	93.1034	53.23	100	0	61.5385
12	23.12	2.31	18.24	1.69	26.84	2.21	22.98	2.03						59	96	0	48	93.1034	54.85	100	0	53.8462
13	23.67	2.17	18.96	2.09	27.01	2.16	23.14	1.89						60	96	0	40	93.1034	55	100	0	46.1538
14	23.89	1.98	18.91	1.78	28.41	2.01	23.98	1.67						62	96	0	36	93.1034	57	95.8333	0
15	24.13	1.71	19.02	1.95	29.31	2.03	24.56	1.93						63	96	0	32	93.1034	57.28	95.8333	0	38.4615
16	24.29	1.78	19.34	1.46	31.43	2.41	25.79	1.54						66	96	0	24	93.1034	58	91.6667	0
17	24.51	1.87	19.27	2.01	31.57	2.61	26.34	1.89						67	96	0	16	93.1034	58.71	91.6667	0	30.7692
18	24.67	1.92	19.41	2.36	32.07	2.41	27.28	2.01						70	96	0	8	93.1034	59.57	91.6667	0	15.3846
19	24.7	2.13	19.76	2.41	32.94	2.38	27.89	2.13						71	96	0	0	93.1034	60	91.6667	0		92
20	24.79	2.34	19.81	1.94	33.01	2.74	28.31	1.87						75	96	0	0	93.1034	60.14	91.6667	0	7.69231	92
21	25.12	2.19	19.23	2.22	33.21	2.86	29.12	1.93											65.28	91.6667	0	0	92
22	25.19	2.31	19.01	2.34	33.57	2.97	29.94	2.16											75	91.6667	0	0	92
23	25.01	1.93	19.57	1.97	33.94	3.21	30.21	1.95
24	25.34	2.34	20.35	2.25	34.01	3.01	30.46	2.01						Figure 1K
25	26.87	2.15	21.09	2.47	34.26	2.93	30.67	2.06						SLC13A5						SLC25A1
26	27.3	2.14	21.23	2.34	34.48	2.37	30.71	1.98						Spine	Brain	Liver	Kidney	Lung	Spleen	Brain	Liver	Spleen	Kidney
27	27.35	2.08	21.34	2.14	34.97	2.19	30.78	2.24						2.1	3.1	4.1	2.3	3.3	7.1	1.3	3.8	2.9	2.9
28	28.01	2.31	21.41	2.31	35.21	2.68	30.94	2.31						1.8	2.9	4.9	4.1	2.8	6.3	1.8	4.1	2.9	2.7
29	28.35	2.17	21.64	2.08	35.64	2.54	31.02	2.18						1.6	2.1	3.7	3.1	5.1	5.2	4.3	2.9	2.7	3.1
30	28.68	2.36	21.38	2.17	35.94	2.41	31.06	2.19						0.81	2.4	5.2	1.9	4.7	4.1	1.2	2.6	2.6	2.3
31	28.91	2.22	22.05	2.03	36.24	2.35	31.09	2.57						3.4	1.7	3	2.5	3.9	6.1	0.9	2.4	2.5	1.8
32	29.31	2.18	22.09	2.18	36.57	2.47	31.25	2.17						2.6	1.2	2.7	1.6	3.6	3.8	0.8	1.9	2.4	2
33	29.31	1.98	22.31	2.61	37.01	2.01	31.29	2.41						2.3	1.6	2.1	1.3	2.1	2.9	3.6	1.8	2.2	1.6
34	29.63	2.31	22.14	2.17	37.28	2.64	31.41	2.38						1.74	1.8	4.8	4.7	1.8	3.4	1.7	1.6	1.9	1.4
35	30.02	2.78	22.18	2.67	37.68	2.35	31.54	2.41						1.67	2.5	5.3	3.7	3.1	5.4	1.2	1.2	1.6	1.1
36	29.68	2.18	22.24	2.13	37.91	2.18	31.27	2.19						2.8	3.1	2.7	4.1	3.3	7.1	1.1	1.1	1.5	1.2
37	30.06	2.37	22.41	2.08	38.24	2.17	31.89	2.41						3.2	3.3	1.9	2.1	4.1	2.9	1	0.9	1	0.9
38	30.03	2.29	22.39	2.03	38.68	2.19	31.91	2.43						3	0.9	2.7	2.8	2.9	3.4	1.6	0.9	0.8	0.9
39	30.28	2.17	22.91	2.78	39.01	2.34	32.21	2.35
40	30.27	2.19	22.63	2.19	39.19	2.64	32.03	2.61

## Sheet: Figure 2
Figure 2B	Females		Males				Figure 2E	WT				SLC25A1 sTg				SLC13A5 sTg
	wt	SLC13A5 sTg	wt	SLC13A5 sTg			EC	158000	184000	143000	175000	179000	213000	128000	213000	958000	688000	614000	976000
	0.04212	0.03847	0.0442	0.0496			IC	106000	160000	135000	145000	123000	240000	184000	238000	664000	515000	426000	562000
	0.04196	0.0412	0.0462	0.0531			MB	64800	64400	61300	111000	73600	89500	93500	126000	395000	269000	233000	303000
	0.03997	0.04095	0.043	0.0401
	0.04321	0.03967	0.0492	0.0344			Figure 2F	WT				SLC25A1 sTg				SLC13A5 sTg
	0.04119	0.04125	0.0449	0.0416		HC	EC	13900	17200	12500	21300	21700	19500	16700	24900	303000	178000	111000	157000
	0.04851	0.03841	0.0553	0.0355			IC	7610	10100	8520	9760	9500	14200	9600	12700	190000	117000	53200	74600
	0.03987	0.03678	0.0455	0.0412		LC	EC	16800	21800	24500	19800	21800	31200	27500	29600	216000	125000	94400	119000
		0.03478		0.0351			IC	10900	16200	14500	21300	14200	19500	21700	27500	153000	92400	52400	61500
		0.03328		0.0355
		0.03879		0.0428			Figure 2G	WT		SLC13A5 STg
								average	SD	average	SD
Figure 2C	Females		Males					0.17	0.15	7.35	3.37
	wt	SLC13A5 sTg	wt	SLC13A5 sTg
	0.21	2.34	0.17	1.9			Figure 2H	p21		p16
	0.36	1.64	0.27	2.13				WT	SLC13A5 sTg	WT	SLC13A5 sTg
	0.34	1.86	0.35	2.41				1.09	1.71	1.31	1.93
	0.19	2.01	0.47	1.37				1.23	2.01	1.21	1.85
	0.17	1.74	0.21	1.53				0.87	1.21	0.75	1.62
	0.53	1.31	0.11	2.47				0.95	1.05	0.84	1.34
								0.86	1.37	0.93	1.24
Figure 2D	Females		Males					1.02	1.27	0.96	1.71
	wt	SLC13A5 sTg	wt	SLC13A5 sTg
	0.008	0.068	0.007	0.021
	0.009	0.073	0.011	0.057
	0.012	0.036	0.005	0.043
	0.013	0.048	0.013	0.061
	0.011	0.076	0.01	0.04
	0.009	0.031	0.011	0.039
	0.016	0.021	0.014	0.034
	0.017	0.047	0.007	0.054
	0.014	0.031	0.009	0.051

## Sheet: Figure 3
Figure 3B	AcCoA cell lysate				Figure 3C	Citrate cell lysate				Figure 3D	Malate cytosol
	WT	SLC25A1 sTg	SLC13A5 sTg			WT	SLC25A1 sTg	SLC13A5 sTg			WT	SLC25A1 sTg	SLC13A5 sTg
	1.21	1.41	1.61			0.87	2.29	2.93			1.23	0.96	1.74
	1.01	1.21	1.09			1.16	1.93	3.01			1.19	1.02	0.67
	1.1	1.62	1.65			0.93	2.42	2.09			0.81	0.61	1.16
	0.87	1.63	1.48			0.99	2.21	2.61			0.91	0.61	0.84
	0.81	1.05	1.37			1.12	1.94	2.89			0.67	0.51	1.47
	0.99	1.15	1.63			1.1	2.83	3.02			1.07	0.53	1.35
	1.01	1.41	1.52			0.83	2.53	2.6			1.12	0.48	0.63
	AcCoA cytosol					Citrate cytosol					Malate mitochondria
	WT	SLC25A1 sTg	SLC13A5 sTg			WT	SLC25A1 sTg	SLC13A5 sTg			WT	SLC25A1 sTg	SLC13A5 sTg
	1.05	1.56	1.68			0.92	2.89	1.78			1.38	1.61	1.24
	0.96	1.34	1.16			1.01	1.83	2.68			0.8	1.53	1.22
	1.19	1.18	1.24			1.12	1.59	2.49			0.79	1.12	0.97
	1.23	1.05	1.32			0.87	2.57	3.31			0.97	1.34	0.78
	0.87	1.31	1.45			1.1	2.29	3.24			1.16	1.69	1.23
	0.93	1.53	1.42			0.94	2.26	1.89			0.93	1.21	1.37
	0.77	1.24	1.47			1.04	1.81	2.49			0.97	1.41	0.98
	AcCoA ER					Citrate mitochondria
	WT	SLC25A1 sTg	SLC13A5 sTg			WT	SLC25A1 sTg	SLC13A5 sTg		Figure 3H	Glucose
	1.1	1.21	1.37			1.21	1.17	1.41			WT	SLC25A1 sTg	SLC13A5 sTg
	1.21	1.23	1.11			0.87	0.74	0.86			237	217	157
	0.93	1.34	1.21			0.94	0.86	0.79			183	206	86
	0.95	1.29	1.16			1.02	0.74	1.08			111	167	194
	0.97	1.17	1.17			0.96	1.03	1.23			98	178	233
	0.99	1.29	1.22			1.07	0.89	1.27			121	193	189
	0.85	1.31	1.41			0.93	0.72	1.37			157	109	189
											169	187	118
Figure 3F	LipidTOX				Figure 3G	Liver weight males					B-hydroxybutyrate
	WT	SLC25A1 sTg	SLC13A5 sTg			WT	SLC25A1 sTg	SLC13A5 sTg			WT	SLC25A1 sTg	SLC13A5 sTg
average	1	4.91	3.01			5.21	4.41	5.37			0.11	0.61	0.09
SD	0.43	1.27	1.17			5.96	4.21	5.01			0.03	0.44	0.24
						5.97	4.97	5.28			0	0.26	0.01
						5.64	3.97	4.91			0.02	0.21	0.27
						5.27	3.57	4.62			0.06	0.17	0.21
						5.23	4.27	5.37			0	0.29	0.16
						5.18	3.98	5.94			0	0.16	0.02
						4.14	3.68	5.37
						4.69	3.67	4.38
						Liver weight females
						WT	SLC25A1 sTg	SLC13A5 sTg
						4.87	4.59	4.97
						4.76	4.47	5.19
						5.23	4.63	5.05
						5.48	3.97	4.87
						5.21	3.57	4.91
						5.31	4.11	4.24
						5.09	4.21	4.63
						4.04	4.39	4.37
						4.78	4.63	4.68

## Sheet: Figure 7
Figure 7B	SLC13A5 sTg				Figure 7G	Bone density males				Figure 7H	b-galactosidase				Figure 7I	Males survival (%)				Females survival (%)
	ACLY	SLC25A1	AT1			wt	SLC13A5 sTg	SLC13A5 sTg + C9			WT	SLC13A5 sTg	SLC13A5 sTg + C9		weeks	WT	SLC13A5 sTg	SLC13A5 sTg + C9	weeks	WT	SLC13A5 sTg	SLC13A5 sTg + C9
	0.89	1.05	4.3			0.0442	0.0496	0.0501		average	0.17	7.35	2.94		0	100	100	100	0	100	100	100
	0.94	1.17	2.08			0.0462	0.0531	0.0467		SD	0.15	3.37	1.34		5	100	96	100	7	100	96	100
	0.99	0.84	3.24			0.043	0.0401	0.0481							7	100	88	100	8	100	88	100
	1.1	0.92	3.75			0.0492	0.0344	0.0419							8	100	72	100	9	100	84	100
	0.86	0.75	2.36			0.0449	0.0416	0.0437							9	100	68	100	10	100	76	100
	0.75	1.06	1.96			0.0553	0.0355	0.0467							10	100	60	100	11	100	72	100
	SLC25A1 sTg					0.0455	0.0412	0.0465							11	100	56	100	12	100	64	100
	ACLY	SLC13A5	AT1				0.0351								12	100	48	96	13	100	60	96
	1.08	1.11	0.77				0.0355								13	100	40	96	14	100	52	96
	0.95	1.07	0.91				0.0428								14	100	36	92	15	100	48	96
	0.91	0.94	1.21			Bone density females									15	100	32	92	16	100	44	96
	1.12	0.97	1.08			wt	SLC13A5 sTg	SLC13A5 sTg + C9							16	100	28	92	17	100	36	96
	0.97	0.75	0.97			0.04212	0.03847	0.04212							17	100	20	92	18	100	28	92
	0.93	1.06	1.23			0.04196	0.0412	0.04196							18	100	16	88	19	100	16	92
						0.03997	0.04095	0.03997							19	100	12	88	20	100	12	92
						0.04321	0.03967	0.04321							21	100	8	84	21	100	0	88
Figure 7E	Atg9a-Ac / Atg9a					0.04119	0.04125	0.04119							23	100	4	80	23	100	0	84
	wt	SLC25A1 sTg	SLC13A5 sTg	SLC13A5 sTg + C9		0.04851	0.03841	0.04851							24	100	4	76	25	100	0	80
	117.657	137.693	389.651	170.665		0.03987	0.03678	0.03987							25	100	0	68	28	100	0	76
	88.0213	166.374	424.831	194.237			0.03478								27	100	0	64	30	100	0	72
	92.4579	120.111	393.87	197.621			0.03328								29	100	0	56	32	100	0	68
	101.863	130.446	557.688	180.66			0.03879								30	100	0	52	34	100	0	60
average	100	138.66	441.51	185.79											31	100	0	48	36	100	0	56
SD	11.3538	17.1794	68.4368	10.7981											32	100	0	44	37	96	0	48
															34	100	0	40	39	96	0	36
															35	100	0	36	40	96	0	32
															36	100	0	28	41	96	0	28
															37	100	0	28	42	96	0	28
															38	100	0	24	43	96	0	20
															39	100	0	16	45	96	0	12
															42	100	0	12	46	96	0	8
															43	100	0	8	48	96	0	8
															47	100	0	0	49	96	0	4
															48	96	0	0	51	96	0	0
															51	96	0	0	57	96	0	0
															57	92	0	0	58	96	0	0
															58	88	0	0	60	96	0	0
															60	88	0	0

## Sheet: Sup. Fig. 1
Sup. Fig. 1C	K5 thickness (mm)			Sup. Fig. 1D	WT		SLC13A5 STg
	WT	SLC13A5 STg		time (mins)	average	SD	average	SD
average	3.984	8.742		0	100	0	100	0
SD	0.9753	1.025		10	99.52	0.13	99.47	0.11
				20	99.15	0.15	99.21	0.13
	K5 thickness (cell number)			30	98.87	0.16	98.96	0.15
	WT	SLC13A5 STg		40	98.82	0.2	98.91	0.21
average	1.491	3.038		50	98.8	0.14	98.88	0.16
SD	0.1601	0.07143		60	98.76	0.19	98.84	0.17
				70	98.75	0.21	98.84	0.2
	Mitotic index			90	98.71	0.19	98.68	0.18
	WT	SLC13A5 STg		120	98.56	0.17	98.48	0.19
average	9.114	38.8
SD	5.641	20.36		Sup. Fig. 1D	water loss (mg)
					WT	SLC13A5 STg
				average	27.35	24.67
				SD	2.83	2.71
								.
